# Supplementary material for: Gene expression profiles in the rat streptococcal cell wall-induced arthritis model identified using microarray analysis
Source: Arthritis Res Ther. 2004 Nov 19;7(1):R101–17. doi: 10.1186/ar1458 (PMC1064886; doi:10.1186/ar1458)
Supplement: Additional File 1 — Excel spreadsheets summarizing all of the genes upregulated (Delta > 1.8 and P < 0.01) and downregulated (Delta < 1.8 and P < 0.01) in ankle joints from SCW-induced arthritis in Lewis (LEW/N) rats on days -13.8 (4 hours after intra-articular injection of SCW), -13 and 3. Data are expressed as the mean fold increase in gene expression (D = Delta) in SCW-injected animals compared with the expression in the corresponding PBS control group, along with P values. [file ar1458-S1.xls]

## Sheet: up-regulated
RAE230A Affymetrix Sequence code	Accession No.	Gene Name	Gene Description	D (day -13.8)	P (day -13.8)	D (day -13)	P (day -13)	D (day 3)	P (day 3)	Ontology
1369291_at	NM_030985.1	AGTR1	angiotensin II receptor, type 1 (AT1A)					4.03	2.26e-05	Angiogenesis
1391428_at	AI639162	ANGPT1	angiopoietin 1					1.83	8.54e-08	Angiogenesis
1386938_at	NM_031012.1	ANPEP	alanyl (membrane) aminopeptidase					2.21	2.94e-18	Angiogenesis
1388459_at	AI101782	COL18A1	collagen, type XVIII, alpha 1					2.89	6.27e-26	Angiogenesis
1373882_at	AI170324	FIGF	c-fos induced growth factor (vascular endothelial growth factor D)			1.55	9.4E-04	2.35	4.59e-11	Angiogenesis
1368519_at	NM_012620.1	SERPINE1	serine (or cysteine) proteinase inhibitor, member 1	6.58	2.3E-06			27.56	0	Angiogenesis
1369197_at	NM_023979.1	APAF1	apoptotic protease activating factor 1					2.22	2.18e-12	Apoptosis
1368066_at	NM_053812.1	BAK1	BCL2-antagonist/killer 1					1.78	0.00085	Apoptosis
1369122_at	AF235993.1	BAX	BCL2-associated X protein					3.54	0.000199	Apoptosis
1368482_at	NM_133416.1	BCL2A1	BCL2-related protein A1	5.46	4.8E-15	2.39	1.8E-07	3.16	3.66e-19	Apoptosis
1370113_at	NM_023987.1	BIRC2	inhibitor of apoptosis protein 1	2.55	8.2E-26	2.04	1.2E-04			Apoptosis
1368799_at	NM_022274.1	BIRC5	baculoviral IAP repeat-containing 5 (survivin)					2.75	1.37e-16	Apoptosis
1390386_at	BM387008	CASP3	caspase 3					3.15	4.87e-08	Apoptosis
1368305_at	NM_031775.1	CASP6	caspase 6					1.86	0.00159	Apoptosis
1369262_at	NM_022277.1	CASP8	caspase-8					2.89	0.000146	Apoptosis
1390325_at	BI289418	CD38	CD38 antigen			1.89	2.5E-08	3.32	3.37e-25	Apoptosis
1387087_at	NM_024125.1	CEBPB	CCAAT/enhancer binding protein (C/EBP), beta	1.86	4.4E-17	1.54	6.5E-04	1.63	4.96e-16	Apoptosis
1368545_at	NM_057138.1	CFLAR	CASP8 and FADD-like apoptosis regulator	5.99	2.3E-04					Apoptosis
1368947_at	NM_024127.1	GADD45A	growth arrest and DNA-damage-inducible 45 alpha	1.72	1.9E-04			2.09	8.45e-05	Apoptosis
1387221_at	NM_024356.1	GCH	GTP cyclohydrolase 1	2.38	9.8E-10					Apoptosis
1370080_at	NM_012580.1	HMOX1	heme oxygenase 1					2.86	0	Apoptosis
1368856_at	NM_031514.1	JAK2	Janus kinase 2	2.13	8.0E-10	1.92	2.7E-04	1.72	2.74e-13	Apoptosis
1368811_at	NM_053905.1	LMNB1	lamin B1					2.87	9.04e-11	Apoptosis
1368308_at	NM_012603.1	MYC	v-myc avian myelocytomatosis viral oncogene homolog	1.84	2.0E-07					Apoptosis
1370321_at	AF262320.1	PDCD8	programmed cell death 8 (apoptosis-inducing factor)					1.9	0.00328	Apoptosis
1387422_at	NM_053373.1	PGLYRP	peptidoglycan recognition protein	2.41	1.1E-09					Apoptosis
1370422_at	AF036537.2	RIPK3	homocysteine respondent protein HCYP2			1.57	1.2E-04	1.79	0.000348	Apoptosis
1387776_at	BI275994	TGM2	tissue-type transglutaminase	2.71	8.0E-04	2.42	7.3E-04	2.2	0.00576	Apoptosis
1367715_at	NM_013091.1	TNFRSF1a	tumor necrosis factor receptor superfamily, member 1a			2.26	6.9E-05	1.83	3.71e-05	Apoptosis
1377698_at	AW433947	TNFRSF5	TNFRSF5	4.6	1.4E-06			2.9	0.00174	Apoptosis
1367830_a_at	NM_030989.1	TP53	tumor protein p53					5.04	0.00274	Apoptosis
1387870_at	AB025017	ZFP36	zinc finger protein 36	2.57	2.1E-31	1.53	5.8E-08	1.51	8.52e-06	Apoptosis
1367899_at	NM_012950.1	F2R	coagulation factor II receptor					1.97	8.48e-17	Blood coagulation
1370992_a_at	AI072045	FGA	fibrinogen, alpha polypeptide	2.37	2.0E-04					blood coagulation
1368323_at	NM_017200.1	TFPI	tissue factor pathway inhibitor					1.91	1.08e-17	Blood coagulation
1377340_at	AI179507	TFPI2	tissue factor pathway inhibitor 2	1.64	2.1E-08			2.18	2.23e-17	Blood coagulation
1389234_at	BI298314	VWF	Von Willebrand factor					1.89	6.35e-08	Blood coagulation
1368164_at	NM_053850.1	BLVRA	biliverdin reductase A	2.21	3.6E-04			2.73	0.000639	catabolism
1368885_at	AI009808	ENTPD1	ectonucleoside triphosphate diphosphohydrolase 1	2.05	4.9E-03	2.7	1.5E-04	5.17	1.21e-15	catabolism
1368075_at	NM_012732.2	LIPA	lipase A, lysosomal acid					1.78	4.69e-14	catabolism
1369963_at	NM_053654.1	PAFAH1B3	platelet-activating factor acetylhydrolase, isoform 1b, alpha1 subunit					1.76	1.23e-05	catabolism
1369304_at	NM_017220.1	PTS	6-pyruvoyl-tetrahydropterin synthase					2.03	1.69e-09	catabolism
1372323_at	AI103641	SARDH	sarcosine dehydrogenase					2.12	0.000569	catabolism
1369190_at	NM_012830.1	CD2	CD2 antigen			2.12	2.9E-04			cell adhesion
1368379_at	NM_054001.1	CD36L2	CD36 antigen (collagen type I receptor, thrombospondin receptor)-like 2					2.55	5.44e-05	cell adhesion
1387952_a_at	AF065147.1	CD44	CD44 antigen	2.12	2.1E-08	1.61	1.1E-03			cell adhesion
1370927_at	BE108345	COL12A1	procollagen, type XII, alpha 1					2.5	4.64e-43	cell adhesion
1373463_at	AI172281	COL5A2	collagen, type V, alpha 2					1.95	9.29e-06	cell adhesion
1368347_at	NM_021760.1	COL5A3	collagen, type V, alpha 3					3.14	6.85e-27	cell adhesion
1371232_a_at	AF084544.1	CSPG2	chondroitin sulfate proteoglycan 2 (versican)	2.3	2.4E-03	2.06	5.8E-04	8.86	7.15e-37	cell adhesion
1368541_at	NM_053719.1	EMB	embigin					3.54	1.7e-19	cell adhesion
1387378_at	NM_053634.1	FCNB	ficolin B	8.73	3.0E-28	8.01	1.1E-17	29.01	0	cell adhesion
1399045_at	AI236745	GALNT1	polypeptide GalNAc transferase T1					2.85	0	cell adhesion
1368187_at	NM_133298.1	GPNMB	glycoprotein (transmembrane) nmb			2.17	3.6E-12	2.52	0	cell adhesion
1387202_at	NM_012967.1	ICAM1	intercellular adhesion molecule 1	8.85	0.0E+00	4.36	7.2E-09	4	2.24e-11	cell adhesion
1388046_at	AF268593.1	ITGAM	integrin alpha M	1.98	2.6E-03	3.84	1.7E-15	6.44	3.33e-18	cell adhesion
1382027_at	BI296880	ITGB3	integrin beta 3 (Cd61)	1.51	7.0E-03			2.09	0.00228	cell adhesion
1371106_at	AF003598.1	ITGB7	integrin beta 7	2.01	8.9E-14	1.56	1.2E-03	1.86	1.07e-06	cell adhesion
1388069_at	U56936.1	KLRB1B	killer cell lectin-like receptor subfamily B member 1B					3.03	0.00641	cell adhesion
1368464_at	NM_022393.1	MGL	macrophage galactose N-acetyl-galactosamine specific lectin			2.09	7.3E-08	2.11	2.29e-11	cell adhesion
1370348_at	U72660.1	NINJ1	ninjurin 1					1.84	6.64e-28	cell adhesion
1382943_at	BE097805	PCDHGC3	protocadherin gamma subfamily C, 3			1.77	3.0E-03			cell adhesion
1371112_at	AJ299017.1	RET	ret proto-oncogene					2.82	1.61e-08	cell adhesion
1367855_at	AF071495.1	SCARB1	scavenger receptor class B, member 1					1.84	0.00689	cell adhesion
1388018_at	L25527.1	SELE	selectin, endothelial cell			3.12	3.6E-04			cell adhesion
1369801_at	D10831.1	SELL	selectin, lymphocyte	1.63	9.3E-05			1.83	6.88e-06	cell adhesion
1391946_at	BI296054	SELP	selectin, platelet	1.83	7.1E-08	1.88	2.6E-07	2.19	4.22e-13	cell adhesion
1373401_at	AI176034	TNC	tenascin C					2.63	3.71e-26	cell adhesion
1371194_at	AF159103.1	TNFIP6	tumor necrosis factor induced protein 6	2.24	6.2E-04	2.24	3.1E-05	5.03	1.26e-21	cell adhesion
1369484_at	NM_031590.1	WISP2	WNT1 inducible signaling pathway protein 2					2.6	0	cell adhesion
1368693_at	NM_024145.1	FGR	FGR	3.3	1.2E-11	2.69	1.4E-24	3.86	7.75e-13	cell growth and/or maintenance
1387734_at	NM_021670.1	BMP15	bone morphogenetic protein 15					2.2	0.00396	cell growth and/or maintenance
1374065_at	BG378920	MET	met proto-oncogene			2.86	1.7E-03			cell growth and/or maintenance
1386986_at	NM_053340.1	OGFR	opioid growth factor receptor					3.47	4.12e-05	cell growth and/or maintenance
1368128_at	NM_031598.1	PLA2G2A	phospholipase A2, group IIA (platelets, synovial fluid)			2.48	7.5E-04			cell growth and/or maintenance
1367780_at	NM_022391.1	PTTG1	pituitary tumor-transforming 1					2.08	3.3e-09	cell growth and/or maintenance
1389030_a_at	BI282912	SRC	tyrosine protein kinase pp60-c-src					1.95	2.31e-05	cell growth and/or maintenance
1368742_at	NM_053619.1	C5AR1	complement component 5, receptor 1	1.63	5.0E-06	2.41	9.6E-21	2.65	2.82e-32	chemotaxis
1387319_at	NM_019205.1	CCL11	small inducible cytokine subfamily A11	3.88	2.3E-03	3.74	2.3E-07			chemotaxis
1370118_at	NM_057151.1	CCL17	small inducible cytokine subfamily A (Cys-Cys), member 17	2.15	1.1E-05					chemotaxis
1369814_at	AF053312.1	CCL20	small inducible cytokine subfamily A20	8.26	7.3E-19	10.22	2.8E-10	15.47	3.53e-32	chemotaxis
1369815_at	U22414.1	CCL3	chemokine (C-C motif) ligand 3	15.3	1.7E-19	3.21	3.8E-05	2.1	1.07e-08	chemotaxis
1370832_at	U06434.1	CCL4	small inducible cytokine A4	6.01	1.5E-17					chemotaxis
1369983_at	NM_031116.1	CCL5	chemokine (C-C motif) ligand 5			2.64	5.9E-11	1.98	0.00113	chemotaxis
1370083_at	NM_020542.1	CCR1	macrophage inflammatory protein-1 alpha receptor gene	5.24	1.4E-15	2.09	3.0E-05	2.06	0.00315	chemotaxis
1387742_at	NM_021866.1	CCR2	chemokine receptor CCR2 gene	5.11	2.7E-07	3.28	2.9E-05	6.88	2.72e-13	chemotaxis
1369290_at	NM_053960.1	CCR5	chemokine (C-C) receptor 5	6.2	4.3E-19	5.96	1.8E-09	5.97	1.41e-10	chemotaxis
1370634_x_at	D87927.1	CINC2	cytokine-induced neutrophil chemoattractant-2	3.52	7.0E-03					chemotaxis
1387984_at	AF253065.2	CKLF1	chemokine-like factor 1	3.26	6.3E-09	2.97	2.7E-07	8.15	8.55e-08	chemotaxis
1398292_at	NM_022218.1	CMKLR1	chemokine-like receptor 1			2.48	3.4E-03			chemotaxis
1387969_at	U22520.1	CXCL10	chemokine (C-X-C motif) ligand 10	3.15	4.4E-09	2.5	9.0E-03	1.37	0.0013	chemotaxis
1368760_at	NM_053647.1	CXCL2	chemokine (C-X-C motif) ligand 2	38.72	1.6E-07	2.34	9.1E-03	2.6	0.00104	chemotaxis
1369697_at	NM_017183.1	CXCR2	interleukin 8 receptor, beta	10.6	1.5E-07	3.59	1.3E-03			chemotaxis
1368192_at	NM_053415.1	CXCR3_V1	G protein-coupled receptor 9					1.85	0.00095	chemotaxis
1373661_a_at	AA945737	CXCR4	Chemokine receptor (LCR1)	1.62	1.7E-03	1.74	3.9E-04	3.36	2.74e-15	chemotaxis
1387316_at	NM_030845.1	GRO	gro	17.07	0.0E+00	23.04	2.4E-04	19.82	1.77e-12	chemotaxis
1398256_at	NM_031512.1	IL1b	interleukin 1 beta	21.99	1.1E-30	9.49	4.5E-15	5.68	1.58e-35	chemotaxis
1387675_at	X63434.1	PLAU	plasminogen activator, urokinase					1.76	2.94e-14	chemotaxis
1369299_at	NM_053321.1	PTAFR	platelet-activating factor receptor			2.49	2.0E-03			chemotaxis
1367973_at	NM_031530.1	SCYA2	chemokine (C-C motif) ligand 2	3.44	6.0E-26	3.17	1.8E-16	6.04	0	chemotaxis
1389470_at	_	C2	complement component 2	6.91	9.20E-42	3.53	1.28E-11	16.83	0	complement activation
1368000_at	NM_016994.1	C3	complement component 3	2.71	2.0E-10	2.95	5.4E-12	10.36	0	complement activation
1390585_at	AI169829	MASP1	mannose-binding protein associated serine protease-1					2.38	8.54e-08	complement activation
1368783_at	NM_022610.1	AILIM	activation-inducible lymphocyte immunomediatory molecule					5.27	4.82e-08	defense response
1369294_at	NM_030848.1	BST1	bone marrow stromal cell antigen 1	3.3	8.0E-05	2.58	8.3E-05	8.75	4.52e-14	defense response
1387273_at	NM_013037.1	IL1RL1	interleukin 1 receptor-like 1			2.72	4.1E-03	9.43	1.64e-08	defense response
1387868_at	BF289368	LBP	lipopolysaccharide binding protein			1.89	8.7E-05	10.45	0	defense response
1370987_at	BF550890	SPN	sialophorin					1.94	2.43e-10	defense response
1388275_at	AW919577	TCRB	T-cell receptor beta chain			2.61	8.7E-03	6.56	1.48e-13	defense response
1387302_at	D16465.1	ADCYAP1R1	adenylate cyclase activating polypeptide 1 receptor 1					3.4	0.00791	G-protein coupled receptor protein signaling pathway
1389651_at	AI177057	APELIN	apelin					2.14	0.000929	G-protein coupled receptor protein signaling pathway
1389512_at	BF410571	CX3CR1	Rbs11 protein					2.07	0.0046	G-protein coupled receptor protein signaling pathway
1388243_at	BG663422	HB954	putative G protein coupled receptor					1.76	0.00137	G-protein coupled receptor protein signaling pathway
1369456_at	NM_017250.1	HTR2B	5-hydroxytryptamine (serotonin) receptor 2B			1.9	2.1E-04	5.45	6.92e-21	G-protein coupled receptor protein signaling pathway
1368941_at	NM_032076.1	PTGER4	prostaglandin E receptor 4 (subtype EP4)					3.7	0.00611	G-protein coupled receptor protein signaling pathway
1369126_at	NM_013115.1	PTGFR	prostaglandin F receptor					3.27	0.00582	G-protein coupled receptor protein signaling pathway
1369770_at	NM_012719.1	SSTR1	somatostatin receptor 1					1.85	0.000771	G-protein coupled receptor protein signaling pathway
1388213_a_at	XM_215303	RT1.S3	MHC class Ib RT1.S3			1.98	0.0012	1.59	0.00152	immune response / inflamamtory response
1370822_at	AF307302.1	BTNL2	butyrophilin-like 2 (MHC class II associated)			2.12	1.0E-15	3.15	0	Immune response / inflammatory response
1368490_at	NM_021744.1	CD14	CD14 antigen	2.75	7.8E-18	1.95	4.4E-06	1.65	7.3e-05	Immune response / inflammatory response
1369483_at	NM_012705.1	CD4	CD4 antigen					1.79	1.27e-07	Immune response / inflammatory response
1367679_at	NM_013069.1	CD74	CD74 antigen (invariant polpypeptide of major histocompatibility class II antigen-associated)			2.15	3.5E-18	2.73	1.05e-31	Immune response / inflammatory response
1369877_at	NM_031538.1	CD8a	CD8 antigen, alpha chain			9.52	2.7E-03	10.86	6.15e-07	Immune response / inflammatory response
1387648_at	NM_022214.1	CXCL6	CXC chemokine LIX	2.21	2.3E-04			7.5	3.2e-06	Immune response / inflammatory response
1376150_at	BI282755	EDG3	endothelial differentiation sphingolipid G-protein-coupled receptor 3					2.07	0.0059	Immune response / inflammatory response
1371079_at	X73371.1	FCGR2	Fc receptor, IgG, low affinity IIb	3.06	1.4E-20	3.84	2.4E-08	6.47	0	Immune response / inflammatory response
1367850_at	NM_053843.1	FCGR3	Fc receptor, IgG, low affinity III	2.16	3.3E-15	1.99	2.8E-12	2.64	0	Immune response / inflammatory response
1368332_at	NM_133624.1	GBP2	guanylate binding protein 2, interferon-inducible	3.42	6.2E-35			1.53	3.76e-06	Immune response / inflammatory response
1370772_a_at	AF176534.1	HFE	hemochromatosis					1.8	0.00658	Immune response / inflammatory response
1370904_at	XM_215347	HLA-DMA	"major histocompatibility complex, class II, DM alpha"			1.98	1.22E-14	2.65	0	Immune response / inflammatory response
1370882_at	_	HLA-DMB	major histocompatibility complex, class II, DM beta			2.03	5.42E-15	3.19	1.06e-13	Immune response / inflammatory response
1368407_at	NM_022605.1	HPSE	heparanase					1.91	2.96e-09	Immune response / inflammatory response
1387749_at	NM_133533.1	IGB	immunoglobulin-associated beta					2.88	8.37e-09	Immune response / inflammatory response
1369031_at	NM_053374.1	IGIFBP	interferon gamma inducing factor binding protein			2.23	7.2E-03			Immune response / inflammatory response
1371170_a_at	AJ245643.1	IL1a	interleukin 1 alpha	2.67	1.2E-03					Immune response / inflammatory response
1387180_at	NM_053953.1	IL1R2	interleukin 1 receptor, type II	2.53	1.9E-15					Immune response / inflammatory response
1387835_at	NM_022194.1	IL1RN	interleukin 1 receptor antagonist gene	7.42	2.8E-03					Immune response / inflammatory response
1369191_at	NM_012589.1	IL6	interleukin 6	10.02	7.3E-17	20.7	7.9E-04	21.44	5.46e-17	Immune response / inflammatory response
1369207_at	NM_013110.1	IL7	interleukin 7					2.83	0.000238	Immune response / inflammatory response
1368073_at	NM_012591.1	IRF1	interferon regulatory factor 1	2.86	4.7E-13	2.57	2.8E-08	3.32	2.02e-13	Immune response / inflammatory response
1387011_at	NM_130741.1	LCN2	lipocalin 2	2.41	1.7E-09	3.4	9.8E-12	13.19	0	Immune response / inflammatory response
1390797_at	BF282471	LCP2	lymphocyte cytosolic protein 2 (SH2 domain-containing leukocyte protein of 76kD)	2.62	2.2E-04	3.31	2.4E-04	6.21	4.41e-06	Immune response / inflammatory response
1370119_at	NM_022634.1	LST1	leucocyte specific transcript 1	4.9	6.2E-14	6.33	6.4E-14	16.65	1.95e-36	Immune response / inflammatory response
1368604_at	NM_031634.1	MEFV	Mediterranean fever	2.69	1.9E-07			1.88	7.35e-05	Immune response / inflammatory response
1371015_at	X52711.1	MX1	myxovirus (influenza virus) resistance			2.75	4.9E-07	1.9	2.09e-15	Immune response / inflammatory response
1387283_at	NM_134350.1	MX2	myxovirus (influenza virus) resistance 2			2.93	5.9E-04			Immune response / inflammatory response
1387413_at	NM_053734.1	NCF1	neutrophil cytosolic factor 1			1.99	9.4E-16	1.99	3.69e-06	Immune response / inflammatory response
1370968_at	AA858801	NFKB1	nuclear factor kappa B p105 subunit	2.1	1.1E-12					Immune response / inflammatory response
1389538_at	AW672589	NFKBIA	nuclear factor of kappa light chain gene enhancer in B-cells inhibitor, alpha	2.53	5.2E-36					Immune response / inflammatory response
1387667_at	L12562.1	NOS2A	nitric oxide synthase 2, inducible	6.03	1.9E-05					Immune response / inflammatory response
1371152_a_at	Z18877.1	OAS1	25 oligoadenylate synthetase	1.64	8.4E-06	2.39	3.8E-06	1.84	3.7e-06	Immune response / inflammatory response
1368731_at	NM_053288.1	ORM1	orosomucoid 1			2.01	7.0E-04	3.12	9.82e-19	Immune response / inflammatory response
1387568_at	NM_031713.1	PIRB	paired-Ig-like receptor B	2.35	3.9E-06	2.49	2.6E-06	3.25	7.58e-10	Immune response / inflammatory response
1370636_at	AF349115.1	PPBP	pro-platelet basic protein					3.19	0.00852	Immune response / inflammatory response
1367786_at	NM_080767.1	PSMB8	proteosome (prosome, macropain) subunit, beta type 8	1.54	3.0E-03	2.25	2.0E-09	3.33	0	Immune response / inflammatory response
1370186_at	AI599350	PSMB9	proteosome (prosome, macropain) subunit, beta type 9	2	2.0E-07	2.05	7.4E-09	3.72	2.25e-25	Immune response / inflammatory response
1368014_at	AB048730.1	PTGES	prostaglandin E synthase	8.22	8.1E-40	3.92	1.0E-04	2.37	0.000667	Immune response / inflammatory response
1371209_at	NM_012645	RT1Aw2	RT1 class Ib gene(Aw2)			3.28	0.000334	5.36	2.73e-10	Immune response / inflammatory response
1388149_at	X57523.1	TAP1	transporter 1, ATP-binding cassette, sub-family B (MDR/TAP)	1.55	2.8E-04	1.55	9.8E-03	2.39	5.58e-07	Immune response / inflammatory response
1370082_at	NM_021578.1	TGFB1	transforming growth factor, beta 1			2.09	8.4E-06	2.6	1.66e-10	Immune response / inflammatory response
1391384_at	AA819227	TNF	tumor necrosis factor superfamily, member 2	11.14	1.3E-27	2.53	1.9E-04			Immune response / inflammatory response
1392731_at	BM390522	TNFRSF1b	tumor necrosis factor receptor superfamily, member 1b	14.33	8.2E-19	3.67	4.2E-06	7.97	3.48e-06	Immune response / inflammatory response
1372294_at	_	UNR	unr protein					1.99	0	Immune response / inflammatory response
1369387_at	NM_012759.1	VAV1	vav 1 oncogene	4.63	7.1E-05	7.58	1.2E-07	10.81	1.22e-12	Immune response / inflammatory response
1368370_at	NM_019285.1	ADCY4	adenylyl cyclase 4					2.29	3.53e-05	Intracellular signaling cascade
1368201_at	NM_012613.1	NPR1	natriuretic peptide receptor 1					3.25	0.00185	intracellular signaling cascade
1370585_a_at	X04440.1	PRKCB1	protein kinase C, beta 1					1.75	3.32e-08	intracellular signaling cascade
1370042_at	BG668493	STMN2	stathmin-like 2			2.28	2.6E-06	14.01	7.16e-42	intracellular signaling cascade
1368186_a_at	U21683.1	SYK	spleen tyrosine kinase					1.77	2.06e-05	intracellular signaling cascade
1370071_at	NM_130399.1	ADA	adenosine deaminase					2.03	3.06e-18	metabolism
1368270_at	NM_012907.1	APOBEC1	apolipoprotein B editing complex 1			2.38	4.5E-05	3.53	1.19e-12	metabolism
1368587_at	NM_012824.1	APOC1	apolipoprotein C-I			2.58	6.0E-05			metabolism
1384417_at	_	APOC4	apolipoprotein C-IV					2.02	0.000286	metabolism
1368266_at	NM_017134.1	ARG1	arginase 1	8.91	3.6E-08	3.04	1.8E-07	4.56	7.49e-40	metabolism
1371073_at	BI286141	B4GALT1	UDP-Gal:betaGlcNAc beta 1,4- galactosyltransferase, polypeptide 1			1.54	2.5E-05	2.14	4.65e-11	metabolism
1370313_at	D88891.1	BACH	brain acyl-CoA hydrolase					1.77	0.000165	metabolism
1370219_at	AI232788	CYBA	cytochrome b558 alpha-subunit			1.81	4.2E-13	2.37	0	metabolism
1388188_at	BF283070	CYP7B1	cytochrome P450, subfamily 7B, polypeptide 1					1.99	0.00374	metabolism
1370047_at	NM_053535.1	ENPP1	ectonucleotide pyrophosphatase/phosphodiesterase 1					2.9	9.37e-05	metabolism
1370256_at	AA944349	FZD1	frizzled homolog 1 (Drosophila)					2.4	2.06e-34	metabolism
1387491_at	NM_024381.1	GYK	glycerol kinase	6.71	2.7E-04					metabolism
1370491_a_at	M38759.1	HDC	histidine decarboxylase			4.55	3.0E-03			metabolism
1368915_at	NM_021593.1	KMO	kynurenine 3-hydroxylase					5.67	1.01e-05	metabolism
1367905_at	NM_019370.1	LOC54410	alkaline phosphodiesterase			2.5	4.2E-07	2.12	3.01e-08	metabolism
1368570_at	NM_022280.2	LRAT	lecithin-retinol acyltransferase					2.66	0.000359	metabolism
1370687_a_at	M55292.1	NTRK2	neurotrophic tyrosine kinase, receptor, type 2					8.54	5.34e-05	metabolism
1370163_at	BF281299	ODC1	ornithine decarboxylase 1					2.14	4.25e-11	metabolism
1371014_at	BE097028	PLCB1	phospholipase C, beta 1					1.8	0.000371	metabolism
1389279_at	BM386204	RAN	RAN, member RAS oncogene family					1.83	0.00787	metabolism
1387808_at	AF200684.1	SLC7A7	solute carrier family 7 (cationic amino acid transporter, y+system), member 7			1.54	4.0E-06	1.84	2.58e-16	metabolism
1370172_at	AA892254	SOD2	superoxide dismutase 2	2.81	5.3E-31	2.48	4.0E-28	3.01	0	metabolism
1369636_at	BI285149	SORD	sorbitol dehydrogenase					2.12	0.000573	metabolism
1393933_at	AW144823	SORL1	sortilin-related receptor, LDLR class A repeats-containing	1.76	6.0E-06			1.9	0.000123	metabolism
1369940_at	NM_031811.1	TALDO1	transaldolase 1			2.14	3.1E-06	2.16	1.14e-09	metabolism
1388650_at	BM385445	TOP2a	topoisomerase (DNA) 2 alpha					1.97	2.96e-18	metabolism
1370459_at	AY007690.1	A5D3	A5D3 protein					2.21	0.000168	Miscellaneous / unknown
1387219_at	NM_012715.1	ADM	adrenomedullin	3.13	7.9E-08			1.6	0.00226	Miscellaneous / unknown
1370505_at	M86341.1	ADPRH	ADP-ribosylarginine hydrolase			1.63	1.4E-03	1.9	1.2e-06	Miscellaneous / unknown
1370393_at	BF418951	AF092207	unknown protein					2.29	1.26e-05	Miscellaneous / unknown
1368558_s_at	NM_017196.1	AIF1	allograft inflammatory factor 1	1.53	1.0E-06	2.36	1.2E-16	3.43	0	Miscellaneous / unknown
1389660_at	BE096098	AMIGO3	amphoterin induced gene and ORF 3					5.85	4.19e-13	Miscellaneous / unknown
1387276_at	NM_021584.1	ANIA4	activity and neurotransmitter-induced early gene protein 4 (ania-4)					2.3	1.75e-20	Miscellaneous / unknown
1386877_at	NM_022952.1	AP2S1	clathrin-associated protein 17					1.78	3.36e-36	Miscellaneous / unknown
1374735_at	BE111827	ARHGAP4	Rho GTPase activating protein 4			2.17	2.4E-04	3.14	0.00679	Miscellaneous / unknown
1386925_at	NM_019289.1	ARPC1B	actin related protein 2/3 complex, subunit 1B					1.82	2.64e-26	Miscellaneous / unknown
1387446_at	NM_022950.1	C1GALT1	core1 UDP-galactose:N-acetylgalactosamine-alpha-R beta 1,3-galactosyltransferase (C1galt1)	1.88	7.4E-03	1.84	2.5E-03			Miscellaneous / unknown
1368555_at	NM_017124.1	CD37	CD37 antigen	1.88	1.3E-05	1.88	1.2E-06	3.36	1.17e-13	Miscellaneous / unknown
1368518_at	NM_012523.1	CD53	CD53 antigen	2.64	1.7E-14	3.11	3.2E-26	3.44	0	Miscellaneous / unknown
1368215_at	NM_031357.1	CLN2	ceroid-lipofuscinosis, neuronal 2			1.57	4.0E-04	2.23	2.13e-12	Miscellaneous / unknown
1369964_at	NM_130411.1	CORO1A	coronin, actin binding protein 1A	3.09	1.8E-08	2.73	1.8E-17	6.57	0	Miscellaneous / unknown
1398769_at	NM_019222.1	CORO1B	coronin, actin-binding protein, 1B			2.24	9.8E-03	2.9	0.000199	Miscellaneous / unknown
1369828_at	NM_133555.1	CSF2RB1	colony stimulating factor 2 receptor, beta 1, low-affinity (granulocyte-macrophage)	1.78	1.5E-05					Miscellaneous / unknown
1372577_at	XM_238365	CST3	cystatin C					1.85	4.56e-07	Miscellaneous / unknown
1373054_at	AA801076	CTL1	transporter-like protein					1.93	1.68e-28	Miscellaneous / unknown
1387935_at	AF030243.1	CYRL	cytokine receptor-like protein CYRL					2.03	0.000207	Miscellaneous / unknown
1390185_at	BE109709	DCPS	mRNA decapping enzyme					1.97	0.00317	Miscellaneous / unknown
1372247_at	XM_233581	DDOST	dolichyl-di-phosphooligosaccharide-protein glycotransferase			1.51	0.00169	1.78	3.48e-10	Miscellaneous / unknown
1368938_at	NM_032063.1	DLL1	delta-like 1 (Drosophila)					1.82	0.00953	Miscellaneous / unknown
1376307_a_at	BI289591	DRB1	developmentally regulated RNA-binding protein 1			1.73	7.7E-03	2.07	0.000636	Miscellaneous / unknown
1387439_at	NM_022955.1	EGFL3	MEGF6					2.71	2.09e-05	Miscellaneous / unknown
1374399_at	AA801107	EHD4	pincher			2.23	2.3E-03	1.76	0.0046	Miscellaneous / unknown
1387547_a_at	NM_022294.1	ELTD1	ETL protein					1.94	3.28e-08	Miscellaneous / unknown
1371100_at	AA859049	ES2	esterase 2			2.05	6.5E-04			Miscellaneous / unknown
1370623_at	AF323608.2	FGL2	fibrinogen-like 2	1.96	2.4E-03					Miscellaneous / unknown
1387843_at	NM_012561.1	FST	follistatin	5.64	2.8E-05					Miscellaneous / unknown
1398272_at	NM_022860.1	GALGT1	beta-4N-acetylgalactosaminyltransferase					2.55	4.66e-07	Miscellaneous / unknown
1368253_at	NM_012793.1	GAMT	guanidinoacetate methyltransferase					1.77	1.51e-05	Miscellaneous / unknown
1392784_at	BF555051	GAS6	growth arrest specific 6					2.79	1.92e-16	Miscellaneous / unknown
1368314_at	NM_031756.1	GGCX	gamma-glutamyl carboxylase					2.58	1.59e-08	Miscellaneous / unknown
1371302_at	XM_215807	GNRHR	gonadotropin-releasing hormone receptor					1.95	5.08e-06	Miscellaneous / unknown
1370004_at	M99065.1	H2AFY	H2A histone family, member Y					1.9	0.0034	Miscellaneous / unknown
1372087_at	XM_216665	HARPB64	hypertrophic agonist responsive protein			2.1	0.00194	2.08	1.38e-06	Miscellaneous / unknown
1387548_at	NM_013153.1	HAS2	hyaluronan synthase 2					5.19	6.83e-07	Miscellaneous / unknown
1388193_at	XM_213744	HIP1	huntingtin interacting protein 1					2.35	2.71e-07	Miscellaneous / unknown
1370462_at	AI171185	HMMR	hyaluronan mediated motility receptor					2.41	3.11e-08	Miscellaneous / unknown
1388850_at	BG671521	HSP86	heat shock protein 1, alpha	1.6	1.1E-07			1.89	2.92e-11	Miscellaneous / unknown
1376109_at	BM387711	IGB3 synthase	iGb3 synthase	1.83	1.4E-15			1.52	0.0031	Miscellaneous / unknown
1370333_a_at	M15481.1	IGF1	insulin-like growth factor 1					2.71	4.69e-43	Miscellaneous / unknown
1387687_at	NM_133542.1	IGSF6	immunoglobulin superfamily, member 6	4.02	2.8E-22	2.88	7.3E-17	4.33	0	Miscellaneous / unknown
1370526_at	XM_213386	ITGAE	"integrin alpha E1, epithelial-associated"					1.76	3.25e-06	Miscellaneous / unknown
1386976_at	NM_031797.1	KAI1	kangai 1					2.49	0.00986	Miscellaneous / unknown
1387965_at	AF035963.1	KIM-1	kidney injury molecule 1					1.95	0.000126	Miscellaneous / unknown
1374794_at		KNSL7	kinesin-like 7					3.4	1.5e-06	Miscellaneous / unknown
1368006_at	NM_053538.1	LAPTM5	lysosomal-associated protein transmembrane 5			2.04	7.9E-19	2.99	0	Miscellaneous / unknown
1389250_at	AW915115	LFNG	lunatic fringe gene homolog (Drosophila)			1.68	8.1E-05	1.8	0.000216	Miscellaneous / unknown
1370928_at	BI284739	LITAF	LPS-induced TNF-alpha factor	1.57	4.3E-32	1.51	2.6E-12	1.76	1.52e-25	Miscellaneous / unknown
1388151_at	NM_220167	LOC192276	tumor specific antigen 70 kDa					1.93	0.000603	Miscellaneous / unknown
1387918_at	NM_173111	LOC286890	tropomyosin isoform 6			3.27	0.00726	2.44	0.000252	Miscellaneous / unknown
1388100_at	AF177478.1	LOC286919	CDK5 activator-binding protein			1.7	8.1E-03	2.16	0.000885	Miscellaneous / unknown
1370902_at	AI233740	LOC286921	aldose reductase-like protein			2	2.0E-05			Miscellaneous / unknown
1370442_at	NM_173313	LOC286978	thymosin beta-like protein					3.69	0.000387	Miscellaneous / unknown
1376986_at	NM_173324	LOC286990	epidermal Langerhans cell protein LCP1			11.15	0.00242			Miscellaneous / unknown
1370371_a_at	U23056.1	LOC287009	C-CAM4 protein	1.91	3.0E-08			1.45	0.00607	Miscellaneous / unknown
1371561_at	XM_227314	LOC303565	glucose-6-phosphatase catalytic subunit-related					1.87	1.43e-07	Miscellaneous / unknown
1388924_at	AA818262	LOC362850	angiopoietin-like protein 4	2.91	7.1E-12			5.41	4.83e-18	Miscellaneous / unknown
1369725_at	NM_020101.1	LOC56826	Centaurin-alpha2 protein			2.21	5.2E-05	2.54	8.84e-08	Miscellaneous / unknown
1382534_at	BF284898	LOC56826	Centaurin-alpha2 protein			1.51	8.5E-04	2.07	2.08e-07	Miscellaneous / unknown
1369076_at	NM_021671.1	LOC59303	DB83					1.89	0.00354	Miscellaneous / unknown
1367699_at	AB008161.1	LOC81922	SH3-domain GRB2-like 1					1.75	8.83e-05	Miscellaneous / unknown
1368172_a_at	BI304009	LOX	lysyl oxidase					2.24	1.48e-29	Miscellaneous / unknown
1388282_s_at	NM_198746	Ly-49.9	Ly-49.9 antigen			2	0.000275	5.6	2.18e-06	Miscellaneous / unknown
1370056_at	NM_020103.1	LY6C	Ly6-C antigen gene	3	1.3E-20	2.62	5.0E-09	2.84	7.37e-13	Miscellaneous / unknown
1368927_at	NM_017249.1	MBC2	membrane bound C2 domain containing protein					1.82	0.00111	Miscellaneous / unknown
1368501_s_at	NM_019323.1	MCPT9	mast cell protease 9	1.51	5.2E-03			2.61	0.0005	Miscellaneous / unknown
1376976_at	NM_199082	MGC72571	Unknown (protein for MGC:72571)			10.01	0.000174	13.75	3.4e-09	Miscellaneous / unknown
1369427_at	NM_022617.1	MPEG1	macrophage expressed gene 1	3.05	4.4E-03	5.02	1.5E-12	6.4	3.14e-32	Miscellaneous / unknown
1387402_at	NM_013194.1	MYH9	myosin, heavy polypeptide 9			1.76	7.8E-03	2.15	0.00245	Miscellaneous / unknown
1389408_at	XM 343427	NEDD4a	eural precursor cell expressed, developmentally down-regulated gene 4					3.27	4.6e-12	Miscellaneous / unknown
1374003_at	BM389589	NMT1	N-myristoyltransferase 1					2	0.00643	Miscellaneous / unknown
1388340_at	BF281153	NS5ATP9 protein	Ns5atp9 protein					2.15	2.5e-16	Miscellaneous / unknown
1377049_at	BE107890	NTE-RELATED	NTE-related protein			2.21	5.8E-03	1.64	0.00605	Miscellaneous / unknown
1376198_at	BI303342	OL16	visceral adipose tissue-specific transmembrane protein OL-16					1.91	3.55e-08	Miscellaneous / unknown
1368683_at	NM_133306.1	OLR1	oxidised low density lipoprotein (lectin-like) receptor 1	8.26	2.0E-12	2.82	6.8E-03	3.74	5.03e-11	Miscellaneous / unknown
1368091_at	NM_053904.1	OPLAH	5-oxoprolinase (ATP-hydrolysing)			1.5	6.1E-03	1.95	2.07e-08	Miscellaneous / unknown
1368655_at	NM_020074.1	PGSG	proteoglycan peptide core protein	2.46	2.1E-04	1.57	1.7E-03	1.68	0.000485	Miscellaneous / unknown
1387412_at	NM_053926.1	PIP5K2A	phosphatidylinositol-4-phosphate 5-kinase, type II, alpha	1.95	4.5E-04			3.17	0.00462	Miscellaneous / unknown
1369029_at	NM_057194.1	PLSCR1	phospholipid scramblase 1	3.1	1.3E-07	2	1.3E-04	2.76	7.14e-07	Miscellaneous / unknown
1376611_at	AI103682	POLA1	DNA polymerase alpha subunit I					1.85	2.97e-05	Miscellaneous / unknown
1387946_at	AF065438.1	PPICAP	peptidylprolyl isomerase C-associated protein			1.82	2.0E-04	3.68	8.13e-44	Miscellaneous / unknown
1367881_at	NM_013016.1	PTPNS1	protein tyrosine phosphatase, non-receptor type substrate 1			1.67	4.5E-18	2.1	2.25e-35	Miscellaneous / unknown
1390422_at	NM_182821	PXK	PX serine/threonine kinase					1.77	7.56e-09	Miscellaneous / unknown
1370942_at	AI170661	RASA3	RAS p21 protein activator 3	1.66	5.7E-04	3.59	1.3E-08	3.76	2.84e-11	Miscellaneous / unknown
1374844_at		RBM14	RNA binding motif protein 14					1.89	0.00879	Miscellaneous / unknown
1388135_at	BM385924	RPA2	p32-subunit of replication protein A					1.94	1.24e-05	Miscellaneous / unknown
1369552_at	NM_130821.1	SAMSN1	SAM domain, SH3 domain and nuclear localisation signals, 1	1.93	3.1E-04			1.91	0.00479	Miscellaneous / unknown
1369805_at	NM_021581.1	SC65	SC65 synaptonemal complex protein					2.01	6.8e-07	Miscellaneous / unknown
1367688_at	NM_031725.1	SCAMP4	secretory carrier membrane protein 4					2.08	1.44e-05	Miscellaneous / unknown
1367721_at	NM_012649.1	SDC4	syndecan 4	3.22	0.0E+00	1.52	8.2E-05			Miscellaneous / unknown
1369009_at	NM_017173.1	SERPINH1	serine (or cysteine) proteinase inhibitor, clade H, member 1					5.37	0.00109	Miscellaneous / unknown
1390119_at	XM_227314	SFRP2	secreted frizzled-related protein 2			1.79	0	3.99	0	Miscellaneous / unknown
1379766_at	AI500952	SLA	src-like adaptor	2.4	4.9E-07	2.19	5.0E-05	4.85	2.02e-20	Miscellaneous / unknown
1367998_at	NM_053372.1	SLPI	secretory leukocyte protease inhibitor	2.57	8.3E-09	2.62	5.4E-22	7.04	0	Miscellaneous / unknown
1386964_at	NM_080775.1	SMGB	neonatal submandibular gland protein B			5.83	4.9E-03			Miscellaneous / unknown
1368224_at	NM_031531.1	SPIN2C	Serine protease inhibitor	1.65	1.7E-06	1.78	8.7E-05	5.65	0	Miscellaneous / unknown
1370312_at	M88469.1	SPONF	f-spondin					4.58	0	Miscellaneous / unknown
1389557_at	_	STAR	steroidogenic acute regulatory protein			1.54	0.00912	1.76	0.0032	Miscellaneous / unknown
1368522_at	NM_031340.1	TIMELESS	timeless (Drosophila) homolog					3.41	2.17e-05	Miscellaneous / unknown
1390292_at	XM_220264	TMEM8	transmembrane protein 8			2.05	0.000589	2.22	4.21e-07	Miscellaneous / unknown
1368840_at	NM_134390.1	TORID	TORID			1.51	6.2E-06	2.28	1.24e-36	Miscellaneous / unknown
1372436_at	BG668434	TPD52l2	tumor protein D52-like 2					3.38	0.000113	Miscellaneous / unknown
1368179_at	NM_134465.1	TSLPR	thymic stromal-derived lymphopoietin, receptor	3.35	2.0E-03	2.68	3.3E-05	7.84	3.16e-09	Miscellaneous / unknown
1370613_s_at	AF461738.1	UGT1A7	UDP glycosyltransferase 1 family, polypeptide A7			2.11	9.2E-04			Miscellaneous / unknown
1370807_at	AF411216.1	VMP1	vacuole Membrane Protein 1					2	0	Miscellaneous / unknown
1370712_at	U36899.1	VN2	vomeronasal receptor 2			2.19	8.4E-03			Miscellaneous / unknown
1367776_at	NM_019296.1	CDC2A	cell division cycle 2 homolog A (S. pombe)					3.13	2.82e-13	Protein modification
1387111_at	NM_022297.1	DDAH1	dimethylarginine dimethylaminohydrolase 1					1.77	0.000378	Protein modification
1387136_at	NM_033099.1	ESP	Osteotesticular phosphatase					2.94	1.98e-13	Protein modification
1373490_at	BG666787	GMFG	glia maturation factor, gamma	1.95	8.1E-13	1.68	2.6E-13	2.46	2e-34	Protein modification
1369204_at	NM_013185.1	HCK	hemopoietic cell kinase	2.34	4.0E-11	3.15	5.6E-14	3.82	0	Protein modification
1370469_at	U28356.1	LCPTP	protein-tyrosine phosphatase, non-receptor type 7					2.86	0.00905	Protein modification
1387834_at	NM_021859.1	MATK	megakaryocyte-associated tyrosine kinase			2.56	2.6E-03	6.84	1.89e-16	Protein modification
1374565_at	BF282365	NEK6	NIMA (never in mitosis gene a)-related expressed kinase 6			2.04	3.4E-06	4.63	2.29e-25	Protein modification
1370297_at	U10188.1	PLK	polo-like kinase homolog (Drosophila)					2.32	0.00112	Protein modification
1372877_at	BI304070	PLOD3	procollagen-lysine, 2-oxoglutarate 5-dioxygenase 3					2.49	1.74e-08	Protein modification
1369961_at	NM_022538.1	PPAP2A	phosphatidate phosphohydrolase type 2a					1.8	6.01e-20	Protein modification
1386992_at	NM_017175.1	PRKCL1	protein kinase C-like 1			1.51	3.5E-03	2.19	8.65e-08	Protein modification
1368010_at	NM_053908.1	PTPH6	protein tyrosine phosphatase, non-receptor type 6			1.51	5.5E-06	2.09	5.28e-16	Protein modification
1368645_at	NM_012637.1	PTPN1	protein tyrosine phosphatase, non-receptor type 1	2.29	4.4E-07	1.57	1.2E-04	2.61	8.97e-07	Protein modification
1370603_a_at	M10072.1	PTPRC	protein tyrosine phosphatase, receptor type, C	3.18	3.2E-08	2.92	7.4E-07	3.52	4.1e-31	Protein modification
1371115_at	D78610.1	PTPRE	Protein tyrosine phosphatase, receptor type, epsilon polypeptide	1.97	1.6E-03			2.6	4.99e-05	Protein modification
1368589_at	NM_017269.1	PTPRJ	protein tyrosine phosphatase, receptor type, J	2.45	1.8E-04	4.09	5.9E-05	2.54	0.000766	Protein modification
1368412_a_at	D45412.1	PTPRO	protein tyrosine phosphatase, receptor type, O	1.8	1.3E-06	2.74	2.5E-30	1.77	0.000174	Protein modification
1370261_at	BI285433	RPS6KA1	S6 protein kinase (Rsk-1)			1.78	1.6E-07	1.64	0.000458	Protein modification
1376624_at	BF288208	SIAT8D	sialyltransferase 8 (alpha-2, 8-polysialytransferase) D	1.72	6.2E-11	1.87	1.3E-11	3.27	4.27e-12	Protein modification
1368260_at	NM_053749.1	STK12	serine/threonine kinase 12					2.16	1.47e-13	Protein modification
1368223_at	NM_024400.1	ADAMTS1	a disintegrin and metalloproteinase with thrombospondin motifs 1 (ADAMTS-1)	3.14	9.2E-16	2.07	7.0E-04	3.5	1.26e-16	proteolysis and peptidolysis
1387893_at	D88250.1	C1S	complement component 1, s subcomponent			1.55	4.4E-03	1.78	7.53e-22	proteolysis and peptidolysis
1370885_at	AA849399	CTSZ	cathepsin Y	1.63	6.4E-08	1.54	8.9E-12	3.41	1.64e-33	proteolysis and peptidolysis
1370148_at	NM_012582.1	HP	haptoglobin	2.12	4.8E-20			1.65	5.54e-05	proteolysis and peptidolysis
1368521_at	NM_031670.1	KDAP	kidney-derived aspartic protease-like protein	18.8	8.7E-23	6.55	5.0E-07	48.21	2.25e-37	proteolysis and peptidolysis
1368430_at	AF154349.1	LGMN	protease, cysteine, 1 (legumain)			2.13	1.8E-06	2.76	0	proteolysis and peptidolysis
1368530_at	NM_053963.1	MMP12	matrix metalloproteinase 12			4.13	8.6E-05	7.74	8.17e-13	proteolysis and peptidolysis
1388204_at	M60616.1	MMP13	matrix metalloproteinase 13					1.99	4.73e-08	proteolysis and peptidolysis
1367860_a_at	X83537.1	MMP14	matrix metalloproteinase 14, membrane-inserted					1.8	2.07e-17	proteolysis and peptidolysis
1368961_at	NM_053606.1	MMP23A	Matrix metalloproteinase 23					2.09	1.58e-11	proteolysis and peptidolysis
1368657_at	NM_133523.1	MMP3	matrix metalloproteinase 3	2.88	5.7E-29	2.74	1.4E-12	9.26	0	proteolysis and peptidolysis
1372528_at	AI102069	NSF	N-ethylmaleimide sensitive factor			1.65	8.1E-03	1.76	0.00039	proteolysis and peptidolysis
1393467_at	BF549923	PCSK5	proprotein convertase subtilisin/kexin type 5			1.82	1.5E-03	3.39	7.45e-21	proteolysis and peptidolysis
1367712_at	NM_053819.1	TIMP1	tissue inhibitor of metalloproteinase 1	2.24	0.0E+00	1.75	5.9E-09	6.37	0	proteolysis and peptidolysis
1368762_at	NM_053299.1	UBD	ubiquitin D					4.65	0.000908	proteolysis and peptidolysis
1370869_at	AI102790	BCAT1	branched chain aminotransferase 1, cytosolic	1.51	6.3E-07			2.16	1.52e-19	regulation of cell cycle;cell proliferation
1369884_at	NM_022182.1	FGF7	fibroblast growth factor 7					3.1	1.08e-07	regulation of cell cycle;cell proliferation
1374912_at	BI274467	KRP2	kinesin-related protein 2					3.92	9.25e-05	regulation of cell cycle;cell proliferation
1368448_at	NM_021586.1	LTBP2	latent transforming growth factor beta binding protein 2					6.53	0.00682	regulation of cell cycle;cell proliferation
1369968_at	NM_017066.1	PTN	pleiotrophin					2.36	1.88e-25	regulation of cell cycle;cell proliferation
1377198_at	AA891732	SCAP2	src family associated phosphoprotein 2					1.94	9.38e-08	regulation of cell cycle;cell proliferation
1387134_at	NM_053687.1	SLFN4	schlafen 4	5.76	9.2E-26	4.61	2.8E-45	4.81	5.61e-45	regulation of cell cycle;cell proliferation
1369268_at	NM_012912.1	ATF3	activating transcription factor 3			2.62	1.0E-06			regulation of transcription, DNA-dependent
1369310_at	NM_022300.1	BASP1	brain acidic membrane protein					4.25	4.24e-19	regulation of transcription, DNA-dependent
1368813_at	BF419200	CEBPD	CCAAT/enhancerbinding, protein (C/EBP) delta	7.04	1.8E-03	4.62	3.4E-03	12.31	3.02e-10	regulation of transcription, DNA-dependent
1369737_at	NM_017334.1	CREM	cAMP responsive element modulator	2.4	4.7E-04					regulation of transcription, DNA-dependent
1371536_at	AI233208	CRHSP-24	calcium regulated heat stable protein 1	1.55	3.6E-06			1.85	0.000102	regulation of transcription, DNA-dependent
1368571_at	NM_021997.1	CYLN2	cytoplasmic linker 2					2.04	0.000288	regulation of transcription, DNA-dependent
1376761_at	BF419085	HDAC4	histone deacetylase 4					2.99	1.14e-05	regulation of transcription, DNA-dependent
1368149_at	AI029318	HIF1A	hypoxia inducible factor 1, alpha subunit					4.1	0.00435	regulation of transcription, DNA-dependent
1367754_s_at	NM_031330.1	HNRPAB	heterogeneous nuclear ribonucleoprotein A/B					2.11	0.00643	regulation of transcription, DNA-dependent
1387788_at	NM_021836.1	JUNB	Jun-B oncogene	2.34	6.0E-15			1.6	0.000169	regulation of transcription, DNA-dependent
1372986_at	BF394170	JUNDP2	Jun dimerization protein 2					1.96	2.72e-06	regulation of transcription, DNA-dependent
1387978_at	U49057.1	LOC245925	CTD-binding SR-like protein rA9			2.02	8.9E-03	2.29	0.000146	regulation of transcription, DNA-dependent
1371074_a_at	U17565.1	MCMD6	mini chromosome maintenance deficient 6 (S. cerevisiae)			1.67	9.8E-05	2.98	2.89e-37	regulation of transcription, DNA-dependent
1368310_at	NM_017115.2	MYOG	myogenin					2.32	5.33e-05	regulation of transcription, DNA-dependent
1368488_at	NM_053727.1	NFIL3	nuclear factor, interleukin 3, regulated	2.03	3.4E-06					regulation of transcription, DNA-dependent
1387200_at	NM_021770.2	OLIG1	oligodendrocyte transcription factor 1			2.99	4.7E-03			regulation of transcription, DNA-dependent
1370432_at	M72711.1	POU3F1	POU domain, class 3, transcription factor 1	1.89	5.2E-04					regulation of transcription, DNA-dependent
1388089_a_at	AY050655.1	RNF4	ring finger protein 4					3.75	0.00203	regulation of transcription, DNA-dependent
1368914_at	NM_017325.1	RUNX1	runt related transcription factor 1	1.59	1.8E-04	1.99	4.4E-06	6.17	0	regulation of transcription, DNA-dependent
1368394_at	AF140346.1	SFRP4	secreted frizzled-related protein 4					1.88	2.14e-31	regulation of transcription, DNA-dependent
1368825_at	AW142030	SHOX2	short stature homeobox 2					4.33	0.000697	regulation of transcription, DNA-dependent
1368735_a_at	NM_017207.1	TRPV2	vanilloid receptor-like protein 1			1.72	3.6E-03	2.25	0.000207	regulation of transcription, DNA-dependent
1370145_at	NM_023988.1	ZNF354C	zinc finger protein 354C					1.83	2.2e-05	regulation of transcription, DNA-dependent
1370265_at	BF285345	ARRB2	arrestin, beta 2			1.78	2.5E-05	2.53	6.45e-20	signal transduction
1370074_at	NM_057196.1	BAIAP2	brain-specific angiogenesis inhibitor 1-associated protein 2			4.4	5.5E-03			signal transduction
1369935_at	NM_012766.1	CCND3	cyclin D3					2.08	5.96e-08	signal transduction
1387472_at	NM_013169.1	CD3d	CD3 antigen delta polypeptide					3.93	3.68e-07	signal transduction
1388233_at	AF065161.1	CISH	cytokine inducible SH2-containing protein	2.49	1.1E-03					signal transduction
1368274_at	NM_031352.1	DBNL	drebrin-like			1.69	6.6E-11	1.8	0.000118	signal transduction
1372832_at	BI278868	EPIM	epimorphin					2.05	0.00668	signal transduction
1367861_at	NM_024147.1	EVL	RNB6					3.62	7.95e-09	signal transduction
1398304_at	L02530.1	FZD2	frizzled homolog 2 (Drosophila)					3.27	6.31e-07	signal transduction
1368408_at	NM_030829.1	GPRK5	G protein-coupled receptor kinase 5					1.97	0.0001	signal transduction
1367840_at	U87863.1	HGS	HGF-regulated tyrosine kinase substrate			1.89	3.6E-03			signal transduction
1370728_at	AY044251.1	IL13RA1	interleukin 13 receptor, alpha 1					3.17	3.04e-08	signal transduction
1389092_at	AI178808	IL2RG	interleukin 2 receptor, gamma chain	2.42	8.1E-14	2.53	10.0E-23	5.63	0	signal transduction
1368134_a_at	NM_133380.1	IL4R	interleukin 4 receptor			6.45	4.8E-05	7.48	3.43e-18	signal transduction
1386987_at	NM_017020.1	IL6R	interleukin 6 receptor			1.83	2.4E-10	1.77	1.59e-12	signal transduction
1387198_at	NM_019311.1	INPP5D	inositol polyphosphate-5-phosphatase D					1.93	7.93e-20	signal transduction
1387040_at	NM_012798.1	MAL	myelin and lymphocyte protein	2.08	1.9E-04					signal transduction
1377059_at	AW533194	MAPK10	mitogen activated protein kinase 10	2.37	5.7E-03					signal transduction
1371237_a_at	AF411318.1	MT1A	Metallothionein	2.55	2.4E-27	2.43	2.2E-04	3.39	5.97e-34	signal transduction
1369743_a_at	U32497.1	P2RX4	purinergic receptor P2X, ligand-gated ion channel, 4			1.59	4.2E-15	1.85	2.51e-20	signal transduction
1369044_a_at	AF202733.1	PDE4B	phosphodiesterase 4B	2.38	1.1E-07	2.46	8.1E-04	2.3	0.00253	signal transduction
1376031_at	BE099769	PLAA	phospholipase A2, activating protein			2.47	8.7E-03			signal transduction
1387269_s_at	AF007789.1	PLAUR	Plasminogen activator, urokinase receptor	6.18	4.6E-04			4.88	0.00716	signal transduction
1370780_at	AF254800.1	RAB0	GTP-binding protein Rab0					1.89	0.000781	signal transduction
1367825_at	NM_019250.1	RALGDS	ral guanine nucleotide dissociation stimulator	1.87	8.1E-05					signal transduction
1370133_at	NM_021661.1	RGS19	calcium/calmodulin-dependent protein kinase I					1.83	1.79e-05	signal transduction
1368144_at	AF321837.1	RGS2	regulator of G-protein signaling protein 2					2.29	2.44e-09	signal transduction
1367862_at	NM_053338.1	RRAD	Ras-related associated with diabetes	7.01	5.2E-05	4.81	1.6E-05	3.96	0.00653	signal transduction
1371861_at	BE117558	SFRP1	secreted frizzled-related protein 1					1.79	2.42e-08	signal transduction
1377092_at	BF389682	SOCS3	cytokine inducible SH2-containing protein 3	3.75	0.0E+00	1.95	1.2E-05	3.64	3.23e-33	signal transduction
1369579_at	NM_022230.1	STC2	stanniocalcin-2			3.11	2.2E-03			signal transduction
1368103_at	NM_053502.1	ABCG1	ATP-binding cassette, sub-family G (WHITE), member 1			1.61	8.9E-06	2.46	1.75e-13	transport
1369982_at	NM_031008.1	AP2A2	adaptor protein complex AP-2, alpha 2 subunit			1.89	7.0E-05	2.34	8.38e-14	transport
1398357_at	BI281575	CPLX1	complexin 1	3.43	7.1E-03					transport
1369181_at	NM_023965.1	CYBB	endothelial type gp91-phox gene			3.44	1.0E-31	3.25	0	transport
1370399_at	M29853.1	CYP4B1	cytochrome P450, subfamily 4B, polypeptide 1			1.52	7.9E-04	2.03	3.52e-09	transport
1387031_at	U36482.1	ERP29	endoplasmic retuclum protein 29					2.17	1.53e-31	transport
1370007_at	NM_053849.1	ERP72	protein disulfide isomerase related protein (calcium-binding protein, intestinal-related)					1.93	9.6e-06	transport
1370024_at	NM_030832.1	FABP7	fatty acid binding protein 7			2.51	8.7E-03			transport
1372476_at	AW533321	FADS3	putative fatty acid desaturase					1.9	1.25e-06	transport
1390674_at	BE097195	KCNAB2	potassium voltage gated channel, shaker related subfamily, beta member 2					1.84	1.29e-05	transport
1387160_at	NM_022235.1	KCNE3	mink-related peptide 2					1.91	2.19e-05	transport
1374251_at	AA893192	KCNJ15	potassium inwardly-rectifying channel, subfamily J, member 15					2.04	1.98e-07	transport
1368930_at	NM_023021.1	KCNN4	intermediate conductance calcium-activated potassium channel	1.58	5.5E-04	1.65	4.2E-03	2.46	8.05e-13	transport
1372550_at	AI169278	KPNB1	karyopherin,beta 1					1.93	1.97e-09	transport
1386966_a_at	NM_021764.1	LOC60383	protein kinase C-binding protein Beta15			2.25	5.9E-03			transport
1372889_at	AI407489	MATR1	matrin F/G 1	1.72	8.6E-04	1.89	1.5E-03	5.71	3.55e-17	transport
1371166_at	AJ011116.1	NOS3	nitric oxide synthase 3, endothelial cell	2.43	7.1E-05			2.36	1.75e-07	transport
1368543_at	NM_053524.1	NOX4	NADPH oxidase 4					3.3	0.00197	transport
1368754_at	NM_057124.1	P2RY6	pyrimidinergic receptor P2Y, G-protein coupled, 6			2.18	2.6E-03	2.55	0.000197	transport
1371754_at	AI177358	PCSCL	peroxisomal Ca-dependent solute carrier-like protein					2.78	0.00922	transport
1370516_at	AB026665.1	PHT2	peptide/histidine transporter PHT2	3.2	5.5E-16	2.58	5.3E-17	2.67	3.04e-10	transport
1388103_at	AF361355.1	PR1	voltage-dependent calcium channel gamma subunit-like protein			2.96	1.0E-11	3.53	1.16e-15	transport
1388140_at	AW253722	RAB13	RAB13					2.75	1.35e-10	transport
1367955_at	NM_017355.1	RAB4B	ras-related GTP-binding protein 4b					2.85	0.00288	transport
1369497_at	NM_031537.1	SLC11A1	solute carrier family 11 member 1	1.75	3.4E-07			1.86	0.000848	transport
1368047_at	NM_022866.1	SLC13A3	solute carrier family 13 (sodium-dependent dicarboxylate transporter), member 3			2.33	7.7E-03			transport
1388064_a_at	AF265360.1	SLC1A3	solute carrier family 1, member 3					4.12	4.41e-13	transport
1368227_at	NM_031664.1	SLC28A2	solute carrier family 28, member 2			3.91	1.3E-11	3.59	0.000428	transport
1374200_at	BM392280	SLC29A3	solute carrier family 29 (nucleoside transporters), member 3			2.81	6.4E-03	2.21	0.00171	transport
1389330_at	AA894060	SLC5A2	low affinity Na-dependent glucose transporter (SGLT2)					3.26	0.000552	transport
1368043_at	NM_053411.1	SNX1	sorting nexin 1					1.83	2.54e-10	transport
1390447_at	BI295918	STX3A	syntaxin 3					1.93	0.00267	transport
1387857_at	AI406531	STX7	syntaxin 7					1.83	2.94e-14	transport
1389986_at	AI008409	SV2B	synaptic vesicle glycoprotein 2 b	3.02	7.9E-07					transport
1368027_at	NM_012687.1	TBXAS1	thromboxane A synthase 1					1.79	2.83e-05	transport
1367765_at	NM_022534.1	TCN2P	transcobalamin II precursor					2.71	9.88e-07	transport
1386958_at	U63923.2	TXNRD1	thioredoxin reductase 1	1.78	1.4E-14			1.38	1.35e-05	transport

## Sheet: down-regulated
RAE230A Affymetrix Sequence Code	Accession No.	Gene Name	Gene description	FC day-14	P-day-14	FC day -13	P- day-13	FC day 3	P- day 3
1387805_at	NM_053420.1	BNIP3_RAT	"BCL2/adenovirus E1B 19 kDa-interacting protein 3, nuclear gene for mitochondrial product"					-1.97	3.41e-09
1372794_at	BM392203	DAPK2_RAT	"Rattus norvegicus LOC362671 (LOC362671), mRNA"					-1.96	0.000525
1368577_at	NM_053388.1	GJB6_RAT	"gap junction protein, beta 6 (connexin 30)"					-2.96	8.94e-14
1368017_at	NM_022582.1	LGALS7_RAT	"lectin, galactose binding, soluble 7"					-1.95	6.06e-10
1369108_at	NM_019221.1	TRP63_RAT	transformation related protein 63					-2.68	0.00078
1373654_at	BM389254	ANXA8_RAT	Rattus norvegicus transcribed sequence with moderate similarity to protein sp:P13928 (H.sapiens) ANX8_HUMAN Annexin A8 (Annexin VIII) (Vascular anticoagulant-beta) (VAC-beta)					-2.49	1.21e-18
1387811_at	NM_134432.1	AGT_RAT	angiotensinogen			-2.28	4.71e-05
1368788_at	NM_019164.1	CHAD_RAT	chondroadherin					-4.04	6.31e-11
1370989_at	AI639318	RET_RAT	ret proto-oncogene			-3.34	6.7e-07
1387355_at	BM384639	AGC1_RAT	aggrecan 1			-1.97	0.00585
1387767_a_at	AF305418.1	COL2A1_RAT	procollagen, type II, alpha 1					-2.41	0.000146
1368684_at	NM_022954.1	FAT2_RAT	MEGF1					-2.05	0.000504
1387061_at	NM_031047.1	JUP_RAT	junction plakoglobin					-1.99	4.29e-12
1387197_at	NM_031817.1	OMD_RAT	osteomodulin (osteoadherin)					-2	3.25e-05
1370944_at	AI230238	TIG217182	procollagen, type X, alpha 1					-3.16	1.96e-07
1388145_at	BM390128	TNXA_RAT	tenascin XA					-2.37	1.69e-13
1367953_at	NM_017092.1	TYRO3_RAT	TYRO3 protein tyrosine kinase 3					-1.8	0.000462
1387924_at	AF254801.1	BESH3_RAT	brain-enriched SH3-domain protein Besh3					-4.75	2.91e-14
1367648_at	NM_013122.1	IGFBP2_RAT	insulin-like growth factor binding protein 2					-3.55	5e-08
1387625_at	NM_013104.1	IGFBP6_RAT	---					-2.23	5.55e-34
1372168_s_at	BG673588	IGFBP6_RAT	Rattus norvegicus transcribed sequence with weak similarity to protein pir:A39842 (H.sapiens) A39842 insulin-like growth factor-binding protein 6 precursor - human					-2.21	4.79e-26
1373386_at	AI179953	GJB2_RAT	Rattus norvegicus transcribed sequences			-1.63	1.56e-09	-1.82	3.09e-06
1368349_at	NM_022603.1	FGFBP1_RAT	growth factor binding protein-1					-2.71	7.73e-05
1387747_at	NM_019240.1	GJB3_RAT	gap junction membrane channel protein beta 3					-2.4	7.79e-09
1370406_a_at	AB026903.1	DAF_RAT	decay-accelarating factor					-2.57	1.94e-13
1387951_at	AB032395	DAF_RAT	---					-2.36	1.59e-11
1388199_at	BG376410	TACSTD1_RAT	tumor-associated calcium signal transducer 1			-1.56	4.25e-05	-2.05	4.55e-05
1369660_at	AF068860.1	DEFB1_RAT	defensin beta 1					-5.25	1.37e-05
1387960_at	AF068861.1	DEFB2_RAT	beta defensin-2					-3.2	0.00134
1369523_at	NM_078621.1	CCR10_RAT	CC-chemokine-binding receptor JAB61					-1.8	4.57e-05
1368815_at	NM_017027.1	MPZ_RAT	myelin protein zero					-2.17	2.38e-07
1369327_at	NM_022940.1	PAPIN_RAT	PAPIN					-2.77	0.00682
1367951_at	NM_017328.1	PGAM2_RAT	phosphoglycerate mutase 2			-1.62	0.000594	-2.63	1.12e-12
1368130_at	NM_031972.1	ALDH3A1_RAT	"aldehyde dehydrogenase family 3, member A1"					-3.57	4.66e-17
1370964_at	BF283456	ASS_RAT	arginosuccinate synthetase					-2.02	0.000212
1370925_at	BG380816	ATP9A_RAT	"ATPase, Class II, type 9A"					-2.47	1.5e-18
1387814_at	NM_019155.1	CAV3_RAT	caveolin 3					-2.48	1.42e-07
1386947_at	NM_031334.1	CDH1_RAT	cadherin 1					-1.98	0.000933
1368248_at	NM_031242.1	CDS1_RAT	CDP-diacylglycerol synthase (phosphatidate cytidylyltransferase) 1					-2.15	1.23e-05
1388349_at	AA799557	CKMT2_RAT	"Rattus norvegicus transcribed sequence with moderate similarity to protein pir:A35756 (H.sapiens) A35756 creatine kinase (EC 2.7.3.2) precursor, sarcomere-specific, mitochondrial - human"					-4.38	2.7e-31
1370951_at	Y07783.1	DRI42_RAT	ER transmembrane protein Dri 42					-2.19	0.00223
1368536_at	NM_057104.1	ENPP2_RAT	ectonucleotide pyrophosphatase/phosphodiesterase 2					-1.84	6.96e-18
1368182_at	NM_130739.1	FACL6_RAT	"fatty acid Coenzyme A ligase, long chain 6"					-9.34	1.82e-11
1367707_at	NM_017332.1	FASN_RAT	fatty acid synthase					-1.87	0.000241
1387906_a_at	AF107845.1	GNAS_RAT	GNAS complex locus					-2.72	0.00109
1367932_at	NM_017268.1	HMGCS1_RAT	3-hydroxy-3-methylglutaryl-Coenzyme A synthase 1					-1.89	1.71e-09
1368188_at	NM_017233.1	HPD_RAT	4-hydroxyphenylpyruvic acid dioxygenase					-2.08	7.88e-06
1388260_a_at	AF007818.1	LEPR_RAT	leptin receptor					-1.83	0.00864
1368127_at	NM_017130.1	NEU2_RAT	neuraminidase 2					-1.88	0.00229
1372485_at	BF281220	PCBD_RAT	6-pyruvoyl-tetrahydropterin synthase/dimerization cofactor of hepatocyte nuclear factor 1 alpha					-2.68	0.00887
1387766_a_at	NM_012640.1	RBP2_RAT	retinol-binding protein 2					-2.19	0.000107
1368991_at	NM_053605.1	SMPD3_RAT	"sphingomyelin phosphodiesterase 3, neutral"					-2.37	9.77e-10
1387017_at	NM_017136.1	SQLE_RAT	squalene epoxidase					-2.06	1.22e-10
1370051_at	NM_031659.1	TGM1_RAT	transglutaminase 1					-2.38	1.74e-06
1367603_at	NM_022922.1	TPI1_RAT	triosephosphate isomerase 1					-1.88	6.78e-36
1368641_at	NM_053402.1	WNT4_RAT	"wingless-type MMTV integration site family, member 4"					-2.67	5.1e-05
1388456_at	AI228548	S100A1_RAT	"Rattus norvegicus similar to S-100 protein, alpha chain (LOC295214), mRNA"			-2.62	0.000605
1369810_at	NM_012698.1	DMD_RAT	dystrophin			-2.15	2.76e-05
1373032_at	AW251450	MUSTANG_RAT	fracture callus protein MUSTANG			-1.63	0.000128	-4.47	1.29e-43
1369443_at	NM_133569.1	ANGPTL2_RAT	angiopoietin-like 2			-1.59	0.00696	-1.93	0.00769
1368789_at	NM_020072.1	ACPP_RAT	"acid phosphatase, prostate"					-3.35	1.04e-06
1381499_at	BM390226	ACPP_RAT	Rattus norvegicus transcribed sequences					-2.58	0.00547
1369072_at	NM_134329.1	Adh7	"alcohol dehydrogenase 7 (class IV), mu or sigma polypeptide"					-12.85	2.44e-06
1390130_at	BM392225	AKAP6_RAT	Rattus norvegicus transcribed sequence with moderate similarity to protein ref:NP_060453.1 (H.sapiens) hypothetical protein FLJ10055 [Homo sapiens]					-1.97	1.11e-07
1370638_at	AF069525.1	ANK3_RAT	ankyrin 3 (G)					-2.14	1.4e-05
1387043_at	NM_021759.1	C4.4A_RAT	GPI-anchored metastasis-associated protein homolog					-3.21	8.25e-16
1370363_at	L46791.1	CES3_RAT	carboxylesterase 3					-2.57	5.67e-11
1387282_at	NM_053612.1	CRYAC_RAT	"crystallin, alpha C"					-2.58	8.41e-17
1388721_at	BG380282	CRYAC_RAT	"crystallin, alpha C"					-1.87	2.66e-14
1372745_at	BE112453	ENH_RAT	enigma homolog					-3.57	8.14e-23
1387082_at	NM_053348.1	FETUB_RAT	fetuin beta					-6.25	8.94e-07
1367918_at	NM_031066.1	FEZ1_RAT	protein kinase C-binding protein Zeta1					-1.86	0.00361
1367923_at	NM_134389.1	GRLACS_RAT	gonadotropin-regulated long chain acyl-CoA synthetase					-2.62	0.00189
1372257_at	BG662579	KIF1B_RAT	Rattus norvegicus transcribed sequences					-1.84	1.04e-17
1388068_at	AF166267.1	KLCT_RAT	kinesin light chain KLCt					-2.12	0.000949
1373005_at	BI282568	KRTDAP_RAT	keratinocyte differentiation associated protein					-1.8	5.53e-11
1388104_at	BI300274	LGR4_RAT	G protein-coupled receptor 48					-2.17	0.000119
1387898_at	D29960.1	LOC192245_RAT	heat shock 20-kDa protein					-4.13	1.1e-33
1370477_at	J02705.1	OCM_RAT	oncomodulin					-2.06	6.43e-05
1368487_at	NM_021696.1	PAI2A_RAT	plasminogen activator inhibitor 2 type A					-2.55	1.66e-11
1387291_at	NM_017351.1	PAIHC3_RAT	"pre-alpha-inhibitor, heavy chain 3"					-2.27	1.72e-05
1371139_at	X70706.1	PLS3_RAT	plastin 3 (T-isoform)					-1.83	1.02e-09
1369152_at	NM_017309.1	PPP3R1_RAT	"protein phospatase 3, regulatory subunit B, alpha isoform,type 1"					-2.28	0.00581
1369654_at	NM_023991.1	PRKAA2_RAT	AMP-activated protein kinase					-3.27	2.68e-06
1388712_at	BM389186	PSCD3_RAT	Rattus norvegicus transcribed sequences					-2.03	3.14e-09
1377867_at	BM390001	QPCT_RAT	Rattus norvegicus transcribed sequence with moderate similarity to protein pir:I37421 (H.sapiens) I37421 glutaminyl-peptide cyclotransferase (EC 2.3.2.5) - human					-1.83	1.84e-05
1373698_at	BI278681	S100RVP_RAT	S100 calcium-binding protein					-2.06	0.00589
1368252_at	NM_057191.1	SARCOSIN_RAT	sarcomeric muscle protein					-1.95	8.2e-09
1376062_at	BG375315	SDC1_RAT	syndecan 1					-2.41	9.78e-05
1367812_at	NM_019167.1	SPNB3_RAT	beta-spectrin 3					-2.52	0.00316
1387620_a_at	NM_022630.1	tar5680_MOUSE	adrenal secretory serine protease precursor					-2.86	5.18e-08
1387959_at	AB009372.1	TIG203879	lysophospholipase					-5.65	0.0093
1372658_at	BG373779	TIG208255	desmuslin					-1.8	1.79e-05
1368989_at	NM_012886.1	TIMP3_RAT	tissue inhibitor of metalloproteinase 3					-4.42	0.000383
1370214_at	AI175539	PVA_RAT	parvalbumin			-1.73	8.34e-07	-2.11	1.78e-14
1387401_at	NM_017131.1	CASQ2_RAT	calsequestrin 2					-2.03	1.13e-06
1368988_at	AW520914	CASQ2_RAT	calsequestrin 2					-1.88	3.24e-07
1398243_at	NM_057144.1	CSRP3_RAT	cysteine-rich protein 3					-13.62	0
1390049_at	BI298356	FHL1_RAT	four and a half LIM domains 1					-3.73	1.82e-24
1372107_at	BG673187	FHL1_RAT	Rattus norvegicus transcribed sequences					-2.34	1.66e-16
1387181_at	NM_013172.1	MYF6_RAT	myogenic factor 6					-2.48	3.57e-17
1368415_at	NM_012604.1	MYH3_RAT	"myosin, heavy polypeptide 3"					-4.99	8.97e-11
1367928_at	BF395647	MYH7_RAT	"myosin heavy chain, polypeptide 7"					-7.15	3.19e-17
1398248_s_at	NM_017240.1	MYH7_RAT	"myosin heavy chain, polypeptide 7"					-3.45	2.93e-16
1386993_at	NM_017240.1	MYH7_RAT	"myosin heavy chain, polypeptide 7"					-3.36	6.99e-18
1367572_at	NM_012606.1	MYL3_RAT	"myosin, light polypeptide 3"					-3.3	7.07e-14
1369717_at	M94555.1	NMU_RAT	neuromedin					-1.9	1.72e-05
1390210_at	BF418932	PCYT1B_RAT	Rattus norvegicus transcribed sequences					-2.15	3.66e-10
1370291_at	AF002281.1	PDLIM3_RAT	actinin alpha 2 associated LIM protein					-3.7	2.26e-12
1387445_at	NM_031573.1	PHKG1_RAT	phosphorylase kinase gamma 1					-2.44	5.72e-08
1370165_at	AI406565	SMPX_RAT	"small muscle protein, X-linked"					-2.67	6.96e-24
1371339_at	AI599017	TNNI1_RAT	cofilin 1					-5.8	6.63e-15
1386873_at	NM_017184.1	TNNI1_RAT	"Troponin I, slow isoform"					-3.13	6.67e-23
1370412_at	AF399874.1	TNNT1_RAT	"troponin T1, skeletal, slow"					-2.65	1.27e-14
1367592_at	NM_012676.1	TNNT2_RAT	troponin T2					-4.48	0.000329
1371184_x_at	AF053359.1	TPM3_RAT	"Rattus norvegicus nonmuscle tropomyosin 5 (Tpm5) isoforms NM 5 and NM 6 mRNA, partial cds"					-1.89	1.53e-22
1387450_at	NM_012671.1	TGFA_RAT	transforming growth factor alpha			-1.87	0.000822	-2.44	0.000339
1367571_a_at	NM_031511.1	IGF2_RAT	insulin-like growth factor 2					-2.1	1.45e-05
1368459_at	NM_024375.1	GDF10_RAT	prepro bone inducing protein					-2.22	0.000573
1386921_at	NM_013128.1	CPE_RAT	carboxypeptidase E					-1.91	1.73e-08
1369626_at	NM_013159.1	IDE_RAT	insulin degrading enzyme					-2.8	4.02e-10
1384503_at	BI282567	KLK8_RAT	"Rattus norvegicus similar to Neuropsin precursor (NP) (Kallikrein 8) (Brain serine protease 1) (LOC308565), mRNA"					-2.08	1.52e-08
1387162_at	NM_019322.1	MCPT7_RAT	mast cell protease 7					-2.14	3e-06
1370072_at	NM_012608.1	MME_RAT	membrane metallo endopeptidase					-2.03	4.52e-06
1387812_at	NM_012999.1	PACE4_RAT	Subtilisin - like endoprotease					-1.8	4.8e-08
1369547_at	NM_130404.1	SERPINB7_RAT	"serine (or cysteine) proteinase inhibitor, clade B (ovalbumin), member 7"					-4.04	7.1e-05
1375101_at	BI292651	SERPINB7_RAT	Rattus norvegicus transcribed sequences					-1.97	5.44e-08
1371113_a_at	M58040.1	TFRC_RAT	transferrin receptor					-2.01	2.91e-06
1389648_at	AI170382	ANKRD3_RAT	Rattus norvegicus transcribed sequences					-2.41	0.00174
1387260_at	NM_053713.1	KLF4_RAT	Kruppel-like factor 4 (gut)					-1.96	8.03e-20
1368363_at	NM_053394.1	KLF5_RAT	Kruppel-like factor 5 (intestinal)					-2.05	0.000261
1377029_at	AI235414	RORA_RAT	Rattus norvegicus transcribed sequences					-1.95	2.57e-10
1368247_at	NM_031971.1	HSPA1A_RAT	heat shock 70kD protein 1A					-1.84	1.13e-05
1367577_at	NM_031970.1	HSPB1_RAT	heat shock 27kDa protein 1					-1.89	1.32e-22
1372649_at	BM390305	HSPB7_RAT	Rattus norvegicus transcribed sequences			-2.15	0.000552	-11.64	8.74e-29
1388102_at	U66322.2	DIG1_RAT	dithiolethione-inducible gene-1					-2.42	1.29e-05
1387505_at	NM_013145.1	GNAI1_RAT	"guanine nucleotide binding protein, alpha inhibiting 1"					-2.36	5.84e-09
1368872_a_at	NM_053309.1	HOMER2_RAT	"homer, neuronal immediate early gene, 2"					-1.97	1.64e-09
1387398_at	AA996685	PKIA_RAT	Rattus norvegicus transcribed sequences					-3.81	0.00174
1373082_at	AA893743	PKIA_RAT	Rattus norvegicus transcribed sequences					-2.14	2.36e-10
1387988_at	L17138.1	HSD3B1_RAT	"hydroxy-delta-5-steroid dehydrogenase, 3 beta- and steroid delta-isomerase 1"					-2.22	0.000489
1368159_at	NM_080582.1	ABCB6_RAT	"ATP-binding cassette, sub-family B (MDR/TAP), member 6"					-2.09	0.000142
1387100_at	NM_031703.1	AQP3_RAT	aquaporin 3					-2.44	4.05e-12
1368469_at	NM_012779.1	AQP5_RAT	aquaporin 5					-2.04	0.000126
1368317_at	NM_019157.1	AQP7_RAT	aquaporin 7					-2.44	0.00204
1368621_at	NM_022960.1	AQP9_RAT	aquaporin 9					-3.1	0.00527
1374630_at	AI234249	CLIC3_RAT	Rattus norvegicus transcribed sequence with moderate similarity to protein ref:NP_004660.1 (H.sapiens) chloride intracellular channel 3 [Homo sapiens]					-2.19	6.82e-08
1370254_at	AI172153	CLIC5_RAT	chloride intracellular channel 5					-2.7	3.03e-19
1387123_at	NM_012753.1	CYP17_RAT	"cytochrome P450, subfamily 17"					-3.63	0.00389
1370269_at	X00469.1	CYP1A1_RAT	"cytochrome P450, 1a1"					-9.08	6.14e-06
1370387_at	U46118.1	CYP3A9_RAT	cytochrome P450 3A9					-1.91	0.00015
1370830_at	M37394.2	EGFR_RAT	epidermal growth factor receptor					-1.87	5.17e-07
1368304_at	NM_053433.1	FMO3_RAT	flavin-containing monooxygenase 3					-1.81	0.00136
1389360_at	AI009597	FXYD3_RAT	FXYD domain-containing ion transport regulator 3					-2.69	3.21e-11
1369795_at	NM_053981.1	KCNJ12_RAT	"potassium inwardly-rectifying channel, subfamily J, member 12"					-2.13	0.000231
1369347_s_at	NM_138857.1	PROMRP_RAT	---					-2.07	5.47e-06
1370850_at	AA685184	SCNB3_RAT	sodium channel beta 3 subunit					-2.3	0.000114
1387104_at	NM_031548.1	SCNN1A_RAT	"sodium channel, nonvoltage-gated, type I, alpha polypeptide"					-1.83	1.73e-08
1390716_at	BE098148	SLC25A4_RAT	Rattus norvegicus transcribed sequences					-4.27	1.92e-08
1375698_at	BG372400	SLC25A4_RAT	Rattus norvegicus transcribed sequences					-2.41	1.35e-07
1388958_a_at	AA799760	SLC2A4_RAT	"solute carrier family 2 , member 4"					-4.91	7.76e-14
1367989_at	NM_012751.1	SLC2A4_RAT	"solute carrier family 2 , member 4"					-2.97	3.02e-12
1386934_at	NM_017348.1	SLC6A8_RAT	choline transporter					-1.82	5.23e-08
1368059_at	NM_053955.1	CRYM_RAT	"crystallin, mu"			-4.36	9.43e-11
1370823_at	AF387513.1	BAMBI_RAT	"BMP and activin membrane-bound inhibitor, homolog (Xenopus laevis)"			-2.85	0.00583
1370201_at	X04280.1	CALB1_RAT	calbindin 1			-2.34	0.00886
1377014_at	BG375383	tar77233	Rattus norvegicus transcribed sequence with weak similarity to protein sp:P57059 (H.sapiens) SN1L_HUMAN Probable serine/threonine protein kinase SNF1LK			-2.18	0.000844
1369977_at	NM_017237.1	UCHL1_RAT	ubiquitin carboxy-terminal hydrolase L1			-2	0.00284
1369203_at	NM_053738.1	WIF1_RAT	Wnt inhibitory factor 1			-1.54	5.32e-05	-1.87	7.44e-06
1388036_a_at	U83231.1	AF6_RAT	afadin					-1.8	0.00914
1389403_at	AI013715	BMP7_RAT	bone morphogenetic protein 7					-1.95	1.9e-05
1370135_at	NM_131914.1	CAV2_RAT	caveolin 2					-1.98	1.99e-07
1367907_a_at	M19262.1	CLTB_RAT	"clathrin, light polypeptide (Lcb)"					-1.89	2.27e-08
1370026_at	NM_012935.1	CRYAB_RAT	"crystallin, alpha B"					-3.26	2.58e-36
1368189_at	NM_022389.1	DHCR7_RAT	7-dehydrocholesterol reductase					-2.1	7.27e-09
1368983_at	NM_012945.1	DTR_RAT	diphtheria toxin receptor					-2.37	5.85e-07
1386907_at	NM_012949.1	ENO3_RAT	"enolase 3, beta"					-2.15	6.54e-12
1368355_at	NM_017083.1	MYO5B_RAT	myosin 5B					-2.33	8.94e-06
1376128_at	AI103937	NTN1_RAT	Rattus norvegicus transcribed sequences					-2.23	3.2e-09
1387724_at	NM_012616.1	OMP_RAT	olfactory marker protein					-1.98	0.00909
1386961_at	BI291434	PFKM_RAT	"phosphofructokinase, muscle"					-2.22	2.32e-11
1370355_at	J02585.1	SCD1_RAT	stearoyl-Coenzyme A desaturase 1					-2	7.98e-13
1374762_at	BE108896	SIAT8B_RAT	Rattus norvegicus transcribed sequences					-1.84	0.00149
1372065_at	AI104393	TIG205410	ADP-ribosyltransferase 3					-2.18	9.11e-14
1374070_at	AA800587	TIG207197	glutathione peroxidase 2					-4.68	1.74e-07
1372153_at	BM385502	TIG210514	"hydroxyacyl-Coenzyme A dehydrogenase/3-ketoacyl-Coenzyme A thiolase/enoyl-Coenzyme A hydratase (trifunctional protein), beta subunit"					-1.81	0.00109
1370739_x_at	AF220558.1	TRDN_RAT	triadin 1					-1.82	0.00283
1375518_at	AI104533	TTN_RAT	"Rattus norvegicus transcribed sequence with moderate similarity to protein pir:I38344 (H.sapiens) I38344 titin, cardiac muscle [validated] - human"					-2.06	4.84e-07
